# Supplementary material for: Phloridzin Docosahexaenoate, an Omega-3 Fatty Acid Ester of a Flavonoid Precursor, Inhibits Angiogenesis by Suppressing Endothelial Cell Proliferation, Migration, and Differentiation
Source: Biomolecules. 2024 Jun 27;14(7):769. doi: 10.3390/biom14070769 (PMC11274491; doi:10.3390/biom14070769)
Supplement: Supplementary file 1 [file biomolecules-14-00769-s001.zip]

Archive with 1 entries (1 files):
- biomolecules-2653714-supplementary.pdf
